# Supplementary material for: Increased PHGDH expression promotes aberrant melanin accumulation
Source: BMC Cancer. 2019 Jul 22;19:723. doi: 10.1186/s12885-019-5933-5 (PMC6647269; doi:10.1186/s12885-019-5933-5)
Supplement: Supplementary file 1 — Figure S1. Generation of the PHGDHtetO allele. Figure S2. Tissues from mice with long-term exposure to doxycycline diet show variable PHGDH expression. Figure S3. PHGDH expression leads to melanin accumulation in early anagen hair follicles but does not globally affect timing of the hair follicle cycle. Figure S4. Validation of species-specific PHGDH qPCR primers. Figure S5. Evidence that adipocytes and keratinocytes sort into the GFP- fraction when cells are isolated from the skin of PHGDHtetO; Dct-rtTA; H2B-GFPtetO mice. Supplementary methods. (ZIP 1160 kb) [file 12885_2019_5933_MOESM1_ESM.zip]

Archive with 2 entries (2 files):
- Mattaini et al supplementary materials and figures.pdf
- Mattaini et al supplementary materialsR2 corrected.docx
